# Supplementary material for: Venous Thrombosis and Thrombocyte Activity in Zebrafish Models of Quantitative and Qualitative Fibrinogen Disorders
Source: Int J Mol Sci. 2021 Jan 11;22(2):655. doi: 10.3390/ijms22020655 (PMC7826895; doi:10.3390/ijms22020655)
Supplement: Supplementary file 1 [file ijms-22-00655-s001.zip]

Archive with 10 entries (10 files):
- ijms-1049622 supplementary figures.pdf
- Supplementary video 1.mp4
- Supplementary video 2.mp4
- Supplementary video 3.mp4
- Supplementary video 4.mp4
- Supplementary video 5.mp4
- Supplementary video 6.mp4
- Supplementary video 7.mp4
- Supplementary video 8.mp4
- Supplementary video 9.mp4
